# Supplementary material for: Comparative Analysis of the Codon Usage Pattern in the Chloroplast Genomes of Gnetales Species
Source: Int J Mol Sci. 2024 Oct 2;25(19):10622. doi: 10.3390/ijms251910622 (PMC11477115; doi:10.3390/ijms251910622)
Supplement: Supplementary file 1 [file ijms-25-10622-s001.zip]

Archive with 7 entries (7 files):
- Table S1.xlsx
- Table S2.xlsx
- Table S3.xlsx
- Table S4.pdf
- Table S5.pdf
- Table S6.pdf
- Table S7.xlsx
