# Supplementary material for: Comparative Analysis of the Codon Usage Pattern in the Chloroplast Genomes of Gnetales Species
Source: Int J Mol Sci. 2024 Oct 2;25(19):10622. doi: 10.3390/ijms251910622 (PMC11477115; doi:10.3390/ijms251910622)
Supplement: Supplementary file 1 [file ijms-25-10622-s001.zip › Table S1.xlsx]

## Sheet: Sheet1
	Supplementary Table S1 The accession and CDS numbers in the chloroplast genome of Gentale species.
	No.	Species	Accession No.	CDS before filtering	CDS after filtering
	1	Gnetum gnemon	NC_026301.1	66	39
	2	Gnetum montanum	NC_021438.1	65	37
	3	Gnetum parvifolium	NC_011942.1	66	38
	4	Gnetum ula	NC_028734.1	66	39
	5	Gnetum hainanense	KX385194	66	38
	6	Gnetum pendulum	KX385198	66	38
	7	Gnetum luofuense	MT663149	67	39
	8	Welwitschia mirabilis	NC_010654.1	70	41
	9	Ephedra equisetina	NC_011954.1	72	41
	10	Ephedra foeminea	NC_029347.1	73	41
	11	Ephedra intermedia	NC_044772.1	73	41
	12	Ephedra sinica	NC_044773.1	73	41
	13	Ephedra monosperma	NC_054357.1	73	41
