# Supplementary material for: Comparative Analysis of the Codon Usage Pattern in the Chloroplast Genomes of Gnetales Species
Source: Int J Mol Sci. 2024 Oct 2;25(19):10622. doi: 10.3390/ijms251910622 (PMC11477115; doi:10.3390/ijms251910622)
Supplement: Supplementary file 1 [file ijms-25-10622-s001.zip › Table S2.xlsx]

## Sheet: Sheet1
	Supplement Table S2 Detailed information about the RFSC value of each codon in 13 Gnetales species.
	Codon	Gnetum gnemon	Gnetum montanum	Gnetum parvifolium	Gnetum ula	Gnetum hainanense	Gnetum pendulum	Gnetum luofuense	Welwitschia mirabilis	Ephedra equisetina	Ephedra foeminea	Ephedra intermedia	Ephedra sinica	Ephedra monosperma
	UUU	0.714872	0.742568	0.739605	0.729359	0.735526	0.735789	0.732949	0.727805	0.74	0.739512	0.737683	0.734756	0.74061
	UCU	0.267949	0.270045	0.265746	0.264829	0.279868	0.271096	0.281026	0.334065	0.353293	0.353659	0.351748	0.34813	0.350447
	UAU	0.768077	0.748108	0.751842	0.769103	0.756053	0.755658	0.733462	0.787439	0.769146	0.771585	0.76939	0.762561	0.769268
	UGU	0.667436	0.704189	0.686316	0.652821	0.687105	0.687895	0.686923	0.705244	0.666585	0.667561	0.668659	0.689024	0.674756
	UUC	0.259615	0.230405	0.234079	0.245128	0.238289	0.237895	0.241667	0.272195	0.26	0.260488	0.262317	0.265244	0.259512
	UCC	0.171026	0.176667	0.174868	0.177009	0.165044	0.173026	0.161538	0.107642	0.116748	0.115813	0.115528	0.120041	0.116098
	UAC	0.206282	0.225	0.221974	0.205256	0.217763	0.218158	0.241026	0.212561	0.182073	0.179634	0.181829	0.188659	0.181951
	UGC	0.255641	0.214865	0.234868	0.270385	0.234079	0.233289	0.236282	0.172805	0.235854	0.234878	0.23378	0.213415	0.227683
	UUA	0.348291	0.348964	0.351447	0.352778	0.349298	0.34943	0.345214	0.356911	0.393008	0.394553	0.395244	0.394512	0.393618
	UCA	0.168632	0.165946	0.179386	0.180342	0.175965	0.17614	0.180085	0.166911	0.180569	0.180366	0.181463	0.18313	0.180569
	UAA	0.769231	0.756757	0.684211	0.717949	0.736842	0.736842	0.692308	0.634146	0.609756	0.609756	0.634146	0.634146	0.634146
	UGA	0.179487	0.162162	0.236842	0.179487	0.184211	0.184211	0.205128	0.219512	0.219512	0.219512	0.219512	0.219512	0.219512
	UUG	0.187265	0.191757	0.18864	0.187094	0.189211	0.189342	0.185598	0.180285	0.152358	0.152927	0.15248	0.151626	0.152439
	UCG	0.0987179	0.103198	0.0990351	0.097094	0.0984211	0.0991228	0.0986752	0.0930488	0.074878	0.0754065	0.0735366	0.0718699	0.0747967
	UAG	0.0512821	0.0810811	0.0789474	0.102564	0.0789474	0.0789474	0.102564	0.146341	0.170732	0.170732	0.146341	0.146341	0.146341
	UGG	0.923077	0.918919	0.921053	0.923077	0.921053	0.921053	0.923077	0.902439	0.926829	0.926829	0.926829	0.926829	0.926829
	CUU	0.21547	0.202658	0.213947	0.215	0.213772	0.213596	0.219573	0.225569	0.243455	0.240569	0.242886	0.242886	0.242724
	CCU	0.393205	0.372703	0.383553	0.396923	0.38125	0.380526	0.374487	0.419939	0.467317	0.467012	0.468171	0.461524	0.467317
	CAU	0.734103	0.728243	0.725526	0.729872	0.727105	0.726316	0.723462	0.790732	0.789878	0.78622	0.789878	0.792073	0.789878
	CGU	0.250812	0.251306	0.246491	0.248632	0.247675	0.250219	0.245641	0.282439	0.285935	0.284024	0.285813	0.283333	0.285935
	CUC	0.0561111	0.0497297	0.0496491	0.0525214	0.0510526	0.0497368	0.0515385	0.0315854	0.0354472	0.0357317	0.0354878	0.0358943	0.0354472
	CCC	0.209295	0.214392	0.204013	0.193141	0.202237	0.201974	0.204615	0.192317	0.165244	0.16628	0.164146	0.163049	0.165244
	CAC	0.240256	0.24473	0.248158	0.244487	0.246579	0.247368	0.250897	0.20939	0.210122	0.21378	0.210122	0.207927	0.210122
	CGC	0.0940598	0.0992793	0.0946053	0.100342	0.0960965	0.0956579	0.0932479	0.0645935	0.0561789	0.0573577	0.0563415	0.0571545	0.0561789
	CUA	0.125684	0.128243	0.12386	0.126752	0.124211	0.125175	0.128547	0.144065	0.123821	0.130407	0.12252	0.123008	0.123862
	CCA	0.252821	0.257432	0.252171	0.246987	0.249671	0.250658	0.267885	0.251646	0.274451	0.273902	0.274512	0.28128	0.274451
	CAA	0.777308	0.757838	0.755658	0.782564	0.759079	0.759737	0.770128	0.779512	0.828049	0.828659	0.828902	0.832073	0.828902
	CGA	0.235085	0.239369	0.249693	0.23688	0.247105	0.245044	0.242521	0.23874	0.251341	0.245407	0.25122	0.242195	0.251341
	CUG	0.0676496	0.0788739	0.0726316	0.0657692	0.0726316	0.0728947	0.0697009	0.0618293	0.0519106	0.0458537	0.0515041	0.0519919	0.0519106
	CCG	0.144872	0.155405	0.160197	0.162756	0.166711	0.166711	0.152821	0.136098	0.0929268	0.0926829	0.0929878	0.0940244	0.0929268
	CAG	0.222692	0.242162	0.244474	0.217564	0.240921	0.240263	0.229872	0.19622	0.171951	0.171341	0.171098	0.167927	0.171098
	CGG	0.0724786	0.056036	0.0550439	0.0568803	0.0560965	0.0561404	0.0541026	0.0482927	0.0523984	0.0595935	0.0523984	0.0591463	0.0523984
	AUU	0.491197	0.504144	0.491316	0.492991	0.493509	0.493509	0.491026	0.527398	0.516423	0.521463	0.515203	0.514065	0.515041
	ACU	0.407372	0.422162	0.413224	0.404487	0.415724	0.414408	0.413526	0.454756	0.445793	0.442256	0.445671	0.445244	0.445793
	AAU	0.722949	0.710946	0.718553	0.701795	0.726579	0.722105	0.725256	0.752805	0.783171	0.780244	0.782927	0.781098	0.783171
	AGU	0.210855	0.196892	0.189342	0.182607	0.190658	0.190482	0.186368	0.218902	0.219553	0.221463	0.223943	0.222927	0.22313
	AUC	0.194615	0.198739	0.202632	0.195214	0.198509	0.198684	0.202051	0.158049	0.144228	0.139431	0.144715	0.145447	0.145122
	ACC	0.18	0.184392	0.180658	0.190833	0.183487	0.183553	0.182692	0.150366	0.123902	0.124329	0.123659	0.12189	0.123537
	AAC	0.277179	0.289189	0.281579	0.298205	0.273553	0.278026	0.274872	0.247439	0.217073	0.219878	0.217317	0.219268	0.217073
	AGC	0.0829915	0.0874775	0.0917105	0.0983333	0.0903509	0.0903947	0.0925641	0.0795528	0.0548374	0.053252	0.0537398	0.0537805	0.0548374
	AUA	0.314274	0.297387	0.306316	0.311624	0.308246	0.30807	0.307265	0.315122	0.339512	0.33935	0.340325	0.34065	0.339837
	ACA	0.285962	0.273176	0.285132	0.281218	0.276776	0.281118	0.281859	0.325305	0.343902	0.341646	0.343841	0.34939	0.343476
	AAA	0.81	0.806486	0.811447	0.807564	0.806579	0.806447	0.811026	0.828415	0.840366	0.844024	0.84061	0.838293	0.840244
	AGA	0.274829	0.275135	0.272851	0.273632	0.271623	0.272412	0.284573	0.299959	0.302033	0.300041	0.302276	0.303252	0.302033
	AUG	1	1	1	1	1	1	1	1	1	1	1	1	1
	ACG	0.126282	0.119865	0.120592	0.122756	0.123553	0.120461	0.121538	0.0692683	0.0867073	0.0920122	0.0871341	0.0837805	0.0875
	AAG	0.19	0.193514	0.188553	0.192436	0.193421	0.193553	0.188974	0.171829	0.159634	0.155976	0.15939	0.161707	0.159756
	AGG	0.072906	0.0788739	0.0812719	0.0835897	0.0812719	0.0804825	0.0799573	0.0663415	0.0523577	0.0538618	0.0522764	0.0551626	0.0523577
	GUU	0.403013	0.391622	0.388289	0.376987	0.391711	0.391842	0.391859	0.403537	0.456402	0.454207	0.455488	0.460061	0.456098
	GCU	0.469359	0.465743	0.475789	0.466667	0.471382	0.470197	0.466795	0.511098	0.507866	0.512073	0.507378	0.502683	0.508232
	GAU	0.701026	0.674459	0.6925	0.688333	0.690263	0.690526	0.687692	0.806341	0.750244	0.753293	0.749512	0.751707	0.750244
	GGU	0.333205	0.328378	0.327039	0.348013	0.332237	0.330724	0.338333	0.366646	0.350671	0.351951	0.351037	0.35128	0.35
	GUC	0.120128	0.10723	0.114671	0.124103	0.112961	0.112763	0.117308	0.0884146	0.0795122	0.0766463	0.0792683	0.0782317	0.080061
	GCC	0.133654	0.144932	0.142368	0.140641	0.142368	0.143092	0.136731	0.11622	0.113659	0.112866	0.11439	0.118598	0.11378
	GAC	0.298974	0.325541	0.3075	0.311667	0.309737	0.309474	0.312308	0.193659	0.25	0.246829	0.25061	0.248415	0.25
	GGC	0.127628	0.135338	0.129671	0.123205	0.132368	0.132368	0.128654	0.0959756	0.104939	0.103232	0.105671	0.105	0.105305
	GUA	0.343974	0.345068	0.341118	0.336731	0.339934	0.340197	0.336603	0.370488	0.368537	0.370549	0.369085	0.36378	0.36811
	GCA	0.258462	0.248514	0.245197	0.257692	0.248487	0.248026	0.253013	0.288171	0.283232	0.282378	0.283659	0.280183	0.283293
	GAA	0.801923	0.795405	0.801974	0.789231	0.799605	0.799737	0.811667	0.770366	0.815488	0.817073	0.814512	0.813902	0.815488
	GGA	0.396603	0.390135	0.385329	0.373974	0.391908	0.388553	0.389359	0.419024	0.42061	0.418354	0.421524	0.413902	0.420976
	GUG	0.132756	0.156149	0.156053	0.162436	0.155526	0.155395	0.154359	0.137561	0.0956707	0.0984756	0.0962805	0.0980488	0.0958537
	GCG	0.138846	0.141081	0.136711	0.135385	0.137895	0.138816	0.143462	0.0844512	0.094939	0.0925	0.0943902	0.0984146	0.0943902
	GAG	0.198077	0.204595	0.198026	0.210769	0.200395	0.200263	0.188333	0.205244	0.184512	0.183049	0.185488	0.186098	0.184512
	GGG	0.142244	0.145878	0.157697	0.154615	0.143289	0.148092	0.143462	0.118537	0.123902	0.126524	0.12189	0.129817	0.123841
