# Supplementary material for: Comparative Analysis of the Codon Usage Pattern in the Chloroplast Genomes of Gnetales Species
Source: Int J Mol Sci. 2024 Oct 2;25(19):10622. doi: 10.3390/ijms251910622 (PMC11477115; doi:10.3390/ijms251910622)
Supplement: Supplementary file 1 [file ijms-25-10622-s001.zip › Table S3.xlsx]

## Sheet: Sheet1
	Supplementary Table S3 Frequency distribution of (ENCexp-ENCobs)/ENCexp. ENCexp and ENCobs represent expected ENC values and ENC observed values,respectively. The peak is located in 0 to 1.
	Species	Class boundray	Class middle value	Number	Frequency
	Ephedra equisetina	-0.20~-0.05	-0.125	4	0.097561
		-0.05~0.10	0.025	25	0.609756
		0.10~0.25	0.175	12	0.292683
	Ephedra foeminea	-0.20~-0.05	-0.125	4	0.097561
		-0.05~0.10	0.025	26	0.634146
		0.10~0.25	0.175	11	0.268293
	Ephedra intermedia	-0.20~-0.05	-0.125	4	0.097561
		-0.05~0.10	0.025	25	0.609756
		0.10~0.25	0.175	12	0.292683
	Ephedra monosperma	-0.20~-0.05	-0.125	4	0.097561
		-0.05~0.10	0.025	25	0.609756
		0.10~0.25	0.175	12	0.292683
	Ephedra sinica	-0.20~-0.05	-0.125	4	0.097561
		-0.05~0.10	0.025	26	0.634146
		0.10~0.25	0.175	11	0.268293
	Gnetum gnemon	-0.20~-0.05	-0.125	6	0.153846
		-0.05~0.10	0.025	25	0.641026
		0.10~0.25	0.175	8	0.205128
	Gnetum hainanense	-0.20~-0.05	-0.125	6	0.157895
		-0.05~0.10	0.025	26	0.684211
		0.10~0.25	0.175	6	0.157895
	Gnetum luofuense	-0.20~-0.05	-0.125	6	0.153846
		-0.05~0.10	0.025	27	0.692308
		0.10~0.25	0.175	6	0.153846
	Gnetum montanum	-0.20~-0.05	-0.125	7	0.189189
		-0.05~0.10	0.025	24	0.648649
		0.10~0.25	0.175	6	0.162162
	Gnetum parvifolium	-0.20~-0.05	-0.125	7	0.184211
		-0.05~0.10	0.025	25	0.657895
		0.10~0.25	0.175	6	0.157895
	Gnetum pendulum	-0.20~-0.05	-0.125	7	0.184211
		-0.05~0.10	0.025	25	0.657895
		0.10~0.25	0.175	6	0.157895
	Gnetum ula	-0.20~-0.05	-0.125	8	0.205128
		-0.05~0.10	0.025	28	0.717949
		0.10~0.25	0.175	3	0.0769231
	Welwitschia mirabilis	-0.20~-0.05	-0.125	4	0.097561
		-0.05~0.10	0.025	22	0.536585
		0.10~0.25	0.175	15	0.365854
