# Supplementary material for: Comparative Analysis of the Codon Usage Pattern in the Chloroplast Genomes of Gnetales Species
Source: Int J Mol Sci. 2024 Oct 2;25(19):10622. doi: 10.3390/ijms251910622 (PMC11477115; doi:10.3390/ijms251910622)
Supplement: Supplementary file 1 [file ijms-25-10622-s001.zip › Table S7.xlsx]

## Sheet: Sheet1
Supplementary Table S7 Comparison of codon usage frequency between thirteen Gnetales species and four typical organisms.
		Arabidopsis thaliana-Gnetum gnemon	Arabidopsis thaliana-Gnetum montanum	Arabidopsis thaliana-Gnetum parvifolium	Arabidopsis thaliana-Gnetum ula	Arabidopsis thaliana-Gnetum hainanense	Arabidopsis thaliana-Gnetum pendulum	Arabidopsis thaliana-Gnetum luofuense	Arabidopsis thaliana-Welwitschia mirabilis	Arabidopsis thaliana-Ephedra equisetina	Arabidopsis thaliana-Ephedra foeminea	Arabidopsis thaliana-Ephedra intermedia	Arabidopsis thaliana-Ephedra sinica	Arabidopsis thaliana-Ephedra monosperma	Escherichia coli-Gnetum gnemon	Escherichia coli-Gnetum montanum	Escherichia coli-Gnetum parvifolium	Escherichia coli-Gnetum ula	Escherichia coli-Gnetum hainanense	Escherichia coli-Gnetum pendulum	Escherichia coli-Gnetum luofuense	Escherichia coli-Welwitschia mirabilis	Escherichia coli-Ephedra equisetina	Escherichia coli-Ephedra foeminea	Escherichia coli-Ephedra intermedia	Escherichia coli-Ephedra sinica	Escherichia coli-Ephedra monosperma	Saccharomyces cerevisiae-Gnetum gnemon	Saccharomyces cerevisiae-Gnetum montanum	Saccharomyces cerevisiae-Gnetum parvifolium	Saccharomyces cerevisiae-Gnetum ula	Saccharomyces cerevisiae-Gnetum hainanense	Saccharomyces cerevisiae-Gnetum pendulum	Saccharomyces cerevisiae-Gnetum luofuense	Saccharomyces cerevisiae-Welwitschia mirabilis	Saccharomyces cerevisiae-Ephedra equisetina	Saccharomyces cerevisiae-Ephedra foeminea	Saccharomyces cerevisiae-Ephedra intermedia	Saccharomyces cerevisiae-Ephedra sinica	Saccharomyces cerevisiae-Ephedra monosperma	Nicotiana tabacum-Gnetum gnemon	Nicotiana tabacum-Gnetum montanum	Nicotiana tabacum-Gnetum parvifolium	Nicotiana tabacum-Gnetum ula	Nicotiana tabacum-Gnetum hainanense	Nicotiana tabacum-Gnetum pendulum	Nicotiana tabacum-Gnetum luofuense	Nicotiana tabacum-Welwitschia mirabilis	Nicotiana tabacum-Ephedra equisetina
Amino_acid	Codon	Ratio	Ratio	Ratio	Ratio	Ratio	Ratio	Ratio	Ratio	Ratio	Ratio	Ratio	Ratio	Ratio	Ratio	Ratio	Ratio	Ratio	Ratio	Ratio	Ratio	Ratio	Ratio	Ratio	Ratio	Ratio	Ratio	Ratio	Ratio	Ratio	Ratio	Ratio	Ratio	Ratio	Ratio	Ratio	Ratio	Ratio	Ratio	Ratio	Ratio	Ratio	Ratio	Ratio	Ratio	Ratio	Ratio	Ratio	Ratio
Ala	GCA	0.819449	0.764888	0.80383	0.842814	0.784138	0.784186	0.798167	0.881531	0.833436	0.840452	0.836571	0.834085	0.833575	0.695071	0.648792	0.681823	0.71489	0.66512	0.665161	0.67702	0.74773	0.706936	0.712887	0.709595	0.707486	0.707054	0.883084	0.824287	0.866253	0.908264	0.845031	0.845083	0.86015	0.949987	0.898158	0.905719	0.901536	0.898857	0.898308	0.62087	0.579531	0.609036	0.638573	0.594116	0.594152	0.604745	0.667907	0.631467
Ala	GCC	0.700854	0.726914	0.74134	0.764497	0.712905	0.724831	0.716027	0.586238	0.569691	0.559378	0.575034	0.564756	0.569786	0.288161	0.298876	0.304808	0.314329	0.293116	0.29802	0.2944	0.241036	0.234233	0.229992	0.23643	0.232204	0.234272	0.574886	0.596262	0.608095	0.62709	0.584771	0.594553	0.587332	0.480871	0.467298	0.458838	0.47168	0.46325	0.467376	0.579949	0.601514	0.613452	0.632614	0.589922	0.599791	0.592505	0.485106	0.471414
Ala	GCG	0.76954	0.704223	0.748924	0.815159	0.720998	0.727844	0.737819	0.483748	0.553801	0.541916	0.547618	0.554233	0.547739	0.219471	0.200843	0.213592	0.232482	0.205627	0.20758	0.210425	0.137964	0.157943	0.154553	0.15618	0.158066	0.156214	1.12507	1.02957	1.09493	1.19176	1.0541	1.06411	1.07869	0.707239	0.809657	0.792281	0.800617	0.810288	0.800795	1.19471	1.0933	1.1627	1.26553	1.11935	1.12997	1.14546	0.751016	0.859774
Ala	GCU	0.907936	0.879891	0.932297	0.943644	0.880392	0.880446	0.888604	0.952309	0.93181	0.934498	0.929796	0.932535	0.931965	1.6472	1.59632	1.6914	1.71198	1.59723	1.59733	1.61213	1.7277	1.69051	1.69539	1.68686	1.69183	1.6908	1.21452	1.17701	1.24711	1.26229	1.17768	1.17775	1.18866	1.27388	1.24646	1.25005	1.24376	1.24743	1.24667	0.82505	0.799565	0.847186	0.857497	0.80002	0.800069	0.807482	0.865372	0.846744
Cys	UGC	0.406247	0.430393	0.458529	0.471649	0.437267	0.437294	0.439182	0.297264	0.372307	0.372597	0.372286	0.357072	0.364611	0.421338	0.44638	0.475562	0.489169	0.45351	0.453538	0.455496	0.308306	0.386137	0.386438	0.386116	0.370336	0.378156	0.611544	0.647892	0.690247	0.709997	0.65824	0.658281	0.661123	0.447486	0.560453	0.560889	0.560422	0.537519	0.548868	0.405539	0.429643	0.45773	0.470827	0.436505	0.436532	0.438417	0.296746	0.371658
Cys	UGU	0.811735	0.835222	0.849707	0.773076	0.810306	0.822016	0.778725	0.772185	0.907082	0.897232	0.901758	0.923621	0.907233	1.54848	1.59328	1.62092	1.47473	1.54575	1.56809	1.48551	1.47303	1.73037	1.71158	1.72021	1.76192	1.73065	1.05634	1.08691	1.10576	1.00603	1.05448	1.06972	1.01338	1.00487	1.18042	1.1676	1.17349	1.20194	1.18062	0.873525	0.8988	0.914388	0.831924	0.871988	0.884588	0.838002	0.830965	0.976129
Asp	GAC	0.637859	0.656289	0.609458	0.63397	0.645378	0.641852	0.655367	0.491324	0.516106	0.503595	0.519303	0.510052	0.516192	0.592245	0.609358	0.565875	0.588634	0.599227	0.595953	0.608502	0.456189	0.479199	0.467583	0.482167	0.473578	0.479279	0.543703	0.559413	0.519494	0.540388	0.550113	0.547107	0.558627	0.418799	0.439923	0.429259	0.442648	0.434762	0.439996	0.650732	0.669534	0.621757	0.646764	0.658402	0.654805	0.668593	0.50124	0.526522
Asp	GAU	0.722798	0.701087	0.692439	0.721096	0.695525	0.69892	0.708671	0.84777	0.792958	0.789023	0.791398	0.795092	0.79309	0.824608	0.799839	0.789972	0.822667	0.793494	0.797367	0.808492	0.967183	0.90465	0.900161	0.90287	0.907086	0.904801	0.704622	0.683457	0.675026	0.702963	0.678035	0.681344	0.69085	0.826451	0.773017	0.769181	0.771496	0.775098	0.773146	0.718442	0.696861	0.688265	0.71675	0.691333	0.694708	0.7044	0.84266	0.788178
Glu	GAA	1.20014	1.16517	1.19083	1.2227	1.17853	1.1786	1.25554	1.27506	1.35738	1.36329	1.35568	1.35682	1.3576	1.07856	1.04713	1.07019	1.09883	1.05914	1.0592	1.12834	1.14589	1.21986	1.22518	1.21834	1.21936	1.22007	0.903955	0.877618	0.896942	0.920945	0.887678	0.887733	0.945683	0.960385	1.02239	1.02684	1.02111	1.02196	1.02256	1.14556	1.11218	1.13667	1.16709	1.12493	1.125	1.19844	1.21707	1.29564
Glu	GAG	0.431062	0.438305	0.411523	0.460358	0.432446	0.430568	0.426687	0.464042	0.298151	0.301832	0.299857	0.300108	0.2982	0.785533	0.798732	0.749927	0.838921	0.788057	0.784633	0.777561	0.845635	0.543327	0.550036	0.546437	0.546893	0.543417	0.722344	0.734481	0.689602	0.771437	0.724664	0.721516	0.715013	0.777611	0.499621	0.50579	0.502481	0.5029	0.499704	0.472157	0.480091	0.450755	0.504247	0.473674	0.471616	0.467365	0.508282	0.326575
Phe	UUC	0.842376	0.820866	0.826204	0.841139	0.829517	0.826595	0.821205	0.808804	0.796153	0.796772	0.796108	0.804848	0.796285	1.03216	1.0058	1.01234	1.03064	1.0164	1.01282	1.00622	0.991021	0.97552	0.976279	0.975465	0.986174	0.975682	0.943554	0.91946	0.925439	0.942168	0.92915	0.925877	0.91984	0.90595	0.891779	0.892473	0.891729	0.901518	0.891927	0.9657	0.941041	0.94716	0.964282	0.950959	0.947608	0.94143	0.927213	0.91271
Phe	UUU	2.20001	2.25271	2.24994	2.11322	2.21882	2.21896	2.11259	2.18781	2.24417	2.23317	2.23386	2.21788	2.24455	2.06515	2.11462	2.11203	1.98368	2.08281	2.08294	1.98309	2.0537	2.10661	2.09628	2.09693	2.08192	2.10696	1.83733	1.88134	1.87903	1.76484	1.85304	1.85315	1.76432	1.82713	1.87421	1.86502	1.86559	1.85225	1.87452	1.91446	1.96031	1.95791	1.83893	1.93083	1.93094	1.83838	1.90383	1.95288
Gly	GGA	0.958497	0.927644	0.951474	0.943745	0.93277	0.932828	0.936856	0.982876	0.99329	0.980257	0.995534	0.982558	0.993455	2.57726	2.4943	2.55838	2.53759	2.50808	2.50824	2.51907	2.64281	2.67081	2.63577	2.67685	2.64195	2.67126	2.12525	2.05684	2.10968	2.09254	2.0682	2.06833	2.07726	2.1793	2.20239	2.17349	2.20737	2.1786	2.20276	0.999394	0.967225	0.992072	0.984013	0.97257	0.97263	0.97683	1.02481	1.03567
Gly	GGC	0.681207	0.729715	0.738724	0.72497	0.724597	0.724642	0.727771	0.548734	0.606955	0.601353	0.61299	0.607427	0.607056	0.223704	0.239633	0.242592	0.238075	0.237953	0.237967	0.238995	0.1802	0.19932	0.19748	0.201302	0.199475	0.199353	0.637661	0.683068	0.691502	0.678626	0.678277	0.678319	0.681248	0.513656	0.568155	0.562912	0.573805	0.568598	0.56825	0.55454	0.594028	0.601362	0.590165	0.589861	0.589898	0.592445	0.446699	0.494094
Gly	GGG	0.810821	0.782279	0.847653	0.84739	0.784217	0.790298	0.793711	0.707893	0.758562	0.780999	0.747606	0.786461	0.758689	0.732755	0.706961	0.766041	0.765803	0.708713	0.714208	0.717292	0.639737	0.685528	0.705804	0.675627	0.71074	0.685642	1.37054	1.3223	1.4328	1.43236	1.32557	1.33585	1.34162	1.19656	1.28221	1.32013	1.26369	1.32937	1.28242	0.78396	0.756364	0.819572	0.819318	0.758238	0.764117	0.767417	0.684442	0.733433
Gly	GGU	0.995889	0.929401	0.949334	0.989934	0.919155	0.916443	0.939865	0.999258	0.999326	1.0001	0.999271	1.00762	0.996988	0.90469	0.84429	0.862398	0.899281	0.834983	0.832519	0.853796	0.907751	0.907812	0.908519	0.907762	0.91535	0.905688	0.924777	0.863036	0.881546	0.919248	0.853523	0.851004	0.872753	0.927906	0.927969	0.928691	0.927917	0.935674	0.925797	0.991511	0.925315	0.94516	0.985583	0.915115	0.912414	0.935733	0.994865	0.994933
His	CAC	0.756056	0.685084	0.716483	0.768053	0.690303	0.690345	0.693326	0.582368	0.541647	0.548446	0.541617	0.542068	0.541737	0.672866	0.609703	0.637647	0.683542	0.614348	0.614385	0.617038	0.518289	0.482048	0.488099	0.482021	0.482424	0.482129	0.848222	0.768598	0.803825	0.861681	0.774454	0.774501	0.777846	0.653361	0.607676	0.615303	0.607642	0.608149	0.607777	0.75435	0.683538	0.714866	0.76632	0.688746	0.688788	0.691762	0.581054	0.540425
His	CAU	1.17615	1.13224	1.14464	1.25609	1.13166	1.12728	1.1232	1.28727	1.4107	1.4118	1.41062	1.40373	1.41094	1.1934	1.14884	1.16143	1.2745	1.14826	1.14381	1.13966	1.30614	1.43139	1.4325	1.43131	1.42431	1.43162	1.19031	1.14587	1.15842	1.27121	1.14529	1.14085	1.13672	1.30276	1.42768	1.4288	1.42761	1.42063	1.42792	1.21006	1.16488	1.17765	1.2923	1.16429	1.15978	1.15558	1.32438	1.45138
Ile	AUA	2.13034	2.0797	2.05465	2.07796	2.1056	2.10086	2.08056	2.07986	2.30169	2.30789	2.31038	2.30348	2.30648	4.9311	4.81388	4.75591	4.80985	4.87384	4.86286	4.81587	4.81426	5.32772	5.34209	5.34784	5.33187	5.33882	1.50887	1.473	1.45527	1.47177	1.49135	1.48799	1.47361	1.47312	1.63024	1.63463	1.63639	1.63151	1.63363	1.92342	1.8777	1.85509	1.87613	1.90109	1.8968	1.87847	1.87785	2.07813
Ile	AUC	0.804421	0.804132	0.82716	0.791139	0.798748	0.802111	0.812232	0.683567	0.680616	0.675144	0.680578	0.690147	0.683728	0.61509	0.61487	0.632478	0.604935	0.610752	0.613324	0.621063	0.522681	0.520424	0.51624	0.520395	0.527712	0.522804	0.868352	0.86804	0.892898	0.854015	0.862228	0.865859	0.876784	0.737894	0.734707	0.728801	0.734666	0.744996	0.738067	1.07619	1.0758	1.10661	1.05842	1.0686	1.0731	1.08664	0.914505	0.910556
Ile	AUU	1.71915	1.72776	1.71744	1.69309	1.71498	1.71508	1.6823	1.82953	2.01173	2.02883	2.00386	2.01071	2.00431	1.24144	1.24765	1.2402	1.22261	1.23842	1.2385	1.21482	1.32114	1.45271	1.46506	1.44703	1.45198	1.44735	1.22598	1.23211	1.22476	1.20739	1.223	1.22307	1.19969	1.30469	1.43462	1.44681	1.42901	1.43389	1.42933	1.32974	1.3364	1.32842	1.30958	1.32651	1.3266	1.30124	1.41512	1.55605
Lys	AAA	1.96774	2.09683	1.97698	1.9578	2.07882	2.08095	2.08392	2.02897	1.96725	1.96517	1.96714	1.95072	1.96397	1.82389	1.94354	1.83245	1.81468	1.92685	1.92882	1.93158	1.88065	1.82344	1.82151	1.82334	1.80812	1.8204	1.4467	1.54161	1.45349	1.43939	1.52837	1.52993	1.53212	1.49172	1.44634	1.44481	1.44626	1.43419	1.44393	1.86051	1.98257	1.86925	1.85112	1.96554	1.96755	1.97036	1.91841	1.86005
Lys	AAG	0.463468	0.487485	0.417848	0.468976	0.483054	0.486843	0.470067	0.496272	0.409792	0.406707	0.408068	0.411812	0.40986	1.42059	1.4942	1.28076	1.43747	1.48062	1.49223	1.44081	1.52114	1.25606	1.24661	1.25078	1.26226	1.25627	0.491459	0.516926	0.443083	0.497299	0.512227	0.516245	0.498456	0.526244	0.43454	0.43127	0.432713	0.436683	0.434613	0.451946	0.475365	0.40746	0.457316	0.471044	0.474739	0.45838	0.483934	0.399603
Leu	CUA	1.30548	1.29477	1.28523	1.34453	1.31273	1.31281	1.31223	1.37166	1.30576	1.31241	1.30569	1.30678	1.30598	3.25701	3.2303	3.20648	3.35444	3.2751	3.27531	3.27386	3.42212	3.25772	3.27431	3.25754	3.26026	3.25827	0.961133	0.95325	0.946222	0.989882	0.966471	0.966531	0.966104	1.00986	0.961342	0.966238	0.961289	0.962091	0.961503	1.36554	1.35434	1.34435	1.40638	1.37312	1.37321	1.3726	1.43476	1.36584
Leu	CUC	0.431727	0.387102	0.39215	0.412338	0.38923	0.385438	0.3986	0.295139	0.283076	0.279842	0.283061	0.283297	0.283124	0.634263	0.568703	0.57612	0.605778	0.57183	0.566258	0.585596	0.433597	0.415876	0.411124	0.415853	0.4162	0.415945	1.27741	1.14537	1.16031	1.22004	1.15167	1.14045	1.17939	0.873266	0.837575	0.828005	0.837528	0.838227	0.837715	0.563056	0.504855	0.51144	0.537768	0.507631	0.502685	0.519852	0.384918	0.369186
Leu	CUG	0.603921	0.581299	0.622166	0.582828	0.593316	0.593353	0.570824	0.605187	0.468947	0.458004	0.463272	0.474967	0.469026	0.116744	0.112371	0.120271	0.112666	0.114694	0.114701	0.110346	0.116989	0.090652	0.0885365	0.0895549	0.0918157	0.0906672	0.566591	0.545368	0.583709	0.546802	0.556642	0.556676	0.53554	0.567779	0.439961	0.429694	0.434636	0.445608	0.440034	0.583543	0.561684	0.601172	0.563162	0.573296	0.573331	0.551562	0.584767	0.453124
Leu	CUU	0.893774	0.865435	0.891807	0.885445	0.886101	0.888702	0.889982	0.955251	0.953648	0.947474	0.953595	0.952085	0.951503	1.84253	1.78411	1.83848	1.82536	1.82671	1.83208	1.83471	1.96927	1.96596	1.95324	1.96585	1.96274	1.96154	1.75925	1.70346	1.75537	1.74285	1.74414	1.74926	1.75178	1.88025	1.8771	1.86494	1.87699	1.87402	1.87287	0.896698	0.868266	0.894724	0.888341	0.889	0.891609	0.892893	0.958375	0.956767
Leu	UUA	2.7222	2.63551	2.668	2.66086	2.64587	2.6557	2.61859	2.75208	3.12437	3.12242	3.12419	3.13994	3.12489	2.48403	2.40493	2.43457	2.42806	2.41437	2.42335	2.38948	2.51129	2.85101	2.84923	2.85085	2.86522	2.85148	1.32173	1.27964	1.29542	1.29195	1.28467	1.28944	1.27142	1.33624	1.517	1.51605	1.51691	1.52456	1.51725	2.57434	2.49236	2.52308	2.51633	2.50215	2.51145	2.47635	2.60259	2.95466
Leu	UUG	1.08684	1.06158	1.05211	1.05206	1.0504	1.04164	1.01954	1.02535	0.881044	0.887058	0.883657	0.879066	0.881191	1.61667	1.57909	1.565	1.56494	1.56246	1.54943	1.51655	1.5252	1.31055	1.31949	1.31443	1.3076	1.31076	0.83485	0.815444	0.80817	0.808134	0.806856	0.800125	0.78315	0.787617	0.676767	0.681387	0.678774	0.675248	0.67688	1.016	0.992379	0.983526	0.983483	0.981928	0.973736	0.953078	0.958513	0.823612
Met	AUG	0.723902	0.761958	0.785023	0.767361	0.758636	0.756179	0.766988	0.741201	0.797292	0.797912	0.797247	0.795646	0.797425	0.656553	0.691069	0.711988	0.69597	0.688057	0.685828	0.695632	0.672243	0.723115	0.723678	0.723075	0.721623	0.723236	0.848186	0.892777	0.919802	0.899108	0.888885	0.886006	0.898671	0.868456	0.934177	0.934904	0.934125	0.932248	0.934333	0.709884	0.747203	0.769822	0.752502	0.743946	0.741536	0.752136	0.726848	0.781853
Asn	AAC	0.632832	0.672137	0.646258	0.68035	0.660312	0.663287	0.666151	0.60267	0.554876	0.555308	0.5575	0.563279	0.554969	0.620202	0.658722	0.63336	0.666772	0.647133	0.65005	0.652856	0.590642	0.543802	0.544226	0.546374	0.552038	0.543893	0.533555	0.566693	0.544874	0.573618	0.556723	0.559232	0.561647	0.508124	0.467828	0.468192	0.470041	0.474913	0.467906	0.7397	0.785642	0.755393	0.795243	0.77182	0.775298	0.778646	0.704444	0.64858
Asn	AAU	1.56098	1.63636	1.59167	1.53704	1.65561	1.6502	1.65456	1.5453	1.70958	1.70593	1.707	1.70842	1.70987	1.86992	1.96021	1.90669	1.84124	1.98327	1.9768	1.98202	1.85114	2.04793	2.04355	2.04483	2.04654	2.04828	0.975512	1.02262	0.994694	0.960551	1.03465	1.03127	1.03399	0.965713	1.06838	1.06609	1.06676	1.06765	1.06856	1.24506	1.30518	1.26955	1.22597	1.32054	1.31622	1.3197	1.23256	1.36359
Pro	CCA	0.603256	0.600709	0.614301	0.590407	0.601032	0.612481	0.645691	0.733839	0.702027	0.69913	0.701988	0.695686	0.702144	1.14001	1.1352	1.16089	1.11573	1.13581	1.15745	1.22021	1.38678	1.32667	1.32119	1.32659	1.31468	1.32689	0.531969	0.529723	0.541709	0.520638	0.530007	0.540104	0.56939	0.647121	0.619068	0.616513	0.619034	0.613476	0.619171	0.490724	0.488652	0.499708	0.480272	0.488914	0.498228	0.525243	0.596948	0.57107
Pro	CCC	1.53117	1.52301	1.57561	1.53275	1.54878	1.53732	1.57878	1.26384	0.993326	0.983635	0.982815	0.983635	0.993491	1.40529	1.3978	1.44608	1.40675	1.42146	1.41093	1.44899	1.15994	0.911666	0.902772	0.902019	0.902772	0.911818	1.19992	1.19352	1.23474	1.20116	1.21372	1.20473	1.23723	0.990419	0.778431	0.770836	0.770194	0.770836	0.778561	1.2417	1.23509	1.27774	1.24299	1.25599	1.24669	1.28032	1.02491	0.80554
Pro	CCG	0.743963	0.879102	0.799308	0.804752	0.90472	0.890527	0.858597	0.690299	0.534899	0.535315	0.534869	0.541765	0.534988	0.293967	0.347366	0.315836	0.317988	0.357488	0.35188	0.339264	0.272763	0.211359	0.211523	0.211347	0.214072	0.211394	1.21146	1.43151	1.30158	1.31044	1.47323	1.45012	1.39812	1.12407	0.87102	0.871698	0.870971	0.8822	0.871165	1.29146	1.52606	1.38754	1.39699	1.57053	1.54589	1.49046	1.19831	0.928545
Pro	CCU	0.848813	0.797662	0.837742	0.833216	0.818621	0.815384	0.825509	1.0171	1.03204	1.02987	1.03198	1.02391	1.03221	2.16819	2.03753	2.13991	2.12835	2.09107	2.0828	2.10866	2.59806	2.63622	2.63067	2.63608	2.61546	2.63666	1.17396	1.10322	1.15865	1.15239	1.13221	1.12773	1.14173	1.40672	1.42738	1.42437	1.4273	1.41614	1.42762	0.850137	0.798905	0.839048	0.834515	0.819897	0.816655	0.826796	1.01869	1.03365
Gln	CAA	1.7773	1.7207	1.7386	1.73725	1.75272	1.75599	1.77626	1.65923	1.87987	1.87848	1.87977	1.88134	1.88019	2.29829	2.2251	2.24825	2.2465	2.26651	2.27073	2.29694	2.14562	2.43094	2.42913	2.4308	2.43283	2.43134	1.26711	1.22675	1.23952	1.23855	1.24959	1.25191	1.26636	1.18294	1.34024	1.33924	1.34016	1.34128	1.34046	1.66734	1.61424	1.63104	1.62977	1.64429	1.64735	1.66637	1.55658	1.76357
Gln	CAG	0.592501	0.636579	0.634073	0.601902	0.640951	0.636959	0.623515	0.490964	0.437616	0.427007	0.433945	0.427007	0.434041	0.30549	0.328217	0.326925	0.310338	0.330471	0.328413	0.321481	0.253138	0.225632	0.220163	0.22374	0.220163	0.223789	0.745545	0.801008	0.797856	0.757375	0.806511	0.801488	0.78457	0.617781	0.550653	0.537304	0.546034	0.537304	0.546155	0.601567	0.64632	0.643776	0.611113	0.65076	0.646706	0.633056	0.498477	0.444312
Arg	AGA	0.923793	0.968609	0.913499	0.944813	0.958577	0.958636	0.998554	0.996122	0.949214	0.952884	0.95209	0.964612	0.949372	5.94419	6.23256	5.87795	6.07945	6.16801	6.16839	6.42525	6.40959	6.10776	6.13138	6.12627	6.20685	6.10878	0.823145	0.863078	0.813972	0.841875	0.854139	0.854192	0.889761	0.887593	0.845796	0.849067	0.848359	0.859517	0.845937	1.09286	1.14588	1.08068	1.11773	1.13401	1.13408	1.1813	1.17842	1.12293
Arg	AGG	0.552578	0.632772	0.605109	0.660407	0.655484	0.644319	0.635847	0.63751	0.375052	0.380416	0.375031	0.390561	0.375115	3.14949	3.60657	3.4489	3.76408	3.73602	3.67238	3.62409	3.63357	2.13766	2.16823	2.13754	2.22605	2.13801	0.656575	0.751861	0.718992	0.784697	0.778848	0.765581	0.755515	0.757491	0.445638	0.452012	0.445613	0.464065	0.445712	0.494682	0.566474	0.54171	0.591214	0.586807	0.576811	0.569227	0.570716	0.335756
Arg	CGA	2.09474	2.1022	2.15905	2.15674	2.18579	2.17617	2.19536	2.15136	1.90677	1.89942	1.90666	1.88175	1.90709	3.39944	3.41155	3.50381	3.50005	3.5472	3.53158	3.56273	3.49132	3.09439	3.08246	3.09421	3.05378	3.0949	4.40415	4.41983	4.53936	4.53449	4.59557	4.57534	4.6157	4.52318	4.00893	3.99348	4.00871	3.95633	4.0096	2.50182	2.51073	2.57863	2.57586	2.61056	2.59907	2.622	2.56944	2.27732
Arg	CGC	1.477	1.5634	1.53355	1.56428	1.52743	1.52753	1.50148	1.06897	0.911402	0.926823	0.92605	0.926823	0.911553	0.266402	0.281985	0.276602	0.282145	0.275499	0.275516	0.270818	0.192808	0.164387	0.167168	0.167029	0.167168	0.164414	2.14674	2.27232	2.22894	2.27361	2.22005	2.22019	2.18233	1.5537	1.32468	1.34709	1.34597	1.34709	1.3249	1.44283	1.52723	1.49807	1.52809	1.4921	1.49219	1.46675	1.04424	0.890316
Arg	CGG	0.999179	0.948838	0.924976	0.953141	0.945091	0.945149	0.936574	0.72816	0.775184	0.810013	0.775141	0.798605	0.775313	0.770889	0.73205	0.71364	0.73537	0.729159	0.729204	0.722588	0.561791	0.598072	0.624944	0.598039	0.616142	0.598172	2.80351	2.66226	2.59531	2.67433	2.65175	2.65191	2.62785	2.04308	2.17502	2.27274	2.1749	2.24073	2.17538	1.31902	1.25257	1.22107	1.25825	1.24762	1.2477	1.23638	0.961249	1.02333
Arg	CGU	1.34373	1.3749	1.33576	1.34498	1.36237	1.36927	1.36834	1.5321	1.48514	1.47396	1.48505	1.46779	1.48538	0.597648	0.611508	0.5941	0.598202	0.605938	0.609005	0.608591	0.681427	0.660539	0.655567	0.660502	0.652824	0.660649	1.89439	1.93832	1.88315	1.89615	1.92067	1.93039	1.92908	2.15995	2.09374	2.07798	2.09362	2.06929	2.09409	1.61174	1.64912	1.60217	1.61323	1.63409	1.64237	1.64125	1.83767	1.78134
Ser	AGC	0.466225	0.492895	0.482867	0.526839	0.476729	0.476758	0.478816	0.385282	0.303853	0.299185	0.294035	0.299185	0.303904	0.330771	0.349693	0.342578	0.373774	0.338223	0.338244	0.339704	0.273345	0.215574	0.212262	0.208608	0.212262	0.215609	0.541995	0.573	0.561342	0.61246	0.554206	0.55424	0.556633	0.447898	0.353235	0.347808	0.341821	0.347808	0.353294	0.530904	0.561274	0.549854	0.599926	0.542864	0.542897	0.545242	0.438732	0.346006
Ser	AGU	0.987595	0.935154	0.937683	0.895619	0.92927	0.92056	0.889314	1.02096	1.01911	1.02784	1.03095	1.01197	1.02722	1.46313	1.38544	1.38919	1.32687	1.37672	1.36382	1.31753	1.51256	1.50983	1.52276	1.52737	1.49925	1.52183	0.977903	0.925977	0.928481	0.88683	0.92015	0.911525	0.880587	1.01094	1.00911	1.01776	1.02083	1.00204	1.01713	1.04233	0.986986	0.989656	0.94526	0.980776	0.971583	0.938606	1.07755	1.0756
Ser	UCA	0.610692	0.597232	0.623506	0.597283	0.604672	0.604709	0.600572	0.53158	0.656424	0.659977	0.659427	0.656935	0.656534	1.42741	1.39595	1.45737	1.39607	1.41334	1.41343	1.40376	1.2425	1.53431	1.54261	1.54133	1.5355	1.53456	0.597889	0.584711	0.610434	0.584761	0.591995	0.592031	0.587981	0.520435	0.642662	0.64614	0.645601	0.643162	0.642769	0.634236	0.620257	0.647544	0.62031	0.627984	0.628022	0.623726	0.552073	0.681731
Ser	UCC	0.838128	0.860547	0.87438	0.813706	0.850292	0.850344	0.820957	0.751031	0.610415	0.605923	0.610381	0.61089	0.610516	1.0594	1.08774	1.10523	1.02853	1.07478	1.07484	1.0377	0.949312	0.771571	0.765894	0.771528	0.772172	0.7717	0.659866	0.677517	0.688407	0.640638	0.669443	0.669484	0.646347	0.591294	0.480585	0.477049	0.480558	0.480959	0.480665	0.9217	0.946354	0.961566	0.894842	0.935076	0.935134	0.902817	0.825918	0.67128
Ser	UCG	0.802019	0.86739	0.876639	0.84061	0.849154	0.855789	0.833039	0.67297	0.637183	0.643638	0.625238	0.637679	0.637289	0.861764	0.932005	0.941943	0.90323	0.912411	0.91954	0.895095	0.723102	0.684649	0.691585	0.671814	0.685182	0.684763	0.873946	0.94518	0.955259	0.915998	0.925309	0.932539	0.907748	0.733324	0.694327	0.701362	0.681311	0.694868	0.694443	1.41161	1.52666	1.54294	1.47953	1.49457	1.50625	1.4662	1.18447	1.12148
Ser	UCU	0.738469	0.729766	0.73174	0.697457	0.724648	0.722252	0.718019	0.89799	0.874076	0.883592	0.880649	0.872548	0.872014	2.14167	2.11643	2.12215	2.02273	2.10158	2.09464	2.08236	2.6043	2.53495	2.56255	2.55401	2.53052	2.52897	0.791037	0.781715	0.783829	0.747106	0.776232	0.773666	0.769132	0.961914	0.936298	0.946491	0.943338	0.93466	0.934089	0.928127	0.917189	0.91967	0.876583	0.910756	0.907746	0.902426	1.12862	1.09856
Thr	ACA	0.974337	0.959449	0.999046	0.951284	0.968402	0.980224	1.00021	1.01427	1.11016	1.10038	1.1101	1.12523	1.11035	1.85901	1.8306	1.90615	1.81502	1.84769	1.87024	1.90837	1.9352	2.11816	2.09949	2.11804	2.1469	2.11852	0.859177	0.846049	0.880966	0.838849	0.853944	0.864369	0.881991	0.894389	0.97895	0.970322	0.978895	0.992232	0.979113	0.875086	0.861714	0.897278	0.854381	0.869756	0.880374	0.898322	0.910949	0.997076
Thr	ACC	0.798166	0.794911	0.790834	0.787498	0.789792	0.783902	0.80518	0.644054	0.58556	0.580639	0.585527	0.586016	0.585657	0.362773	0.361293	0.35944	0.357924	0.358967	0.35629	0.36596	0.292727	0.266141	0.263905	0.266127	0.266349	0.266186	0.648302	0.645657	0.642346	0.639636	0.6415	0.636716	0.653998	0.523125	0.475614	0.471618	0.475588	0.475985	0.475694	0.852911	0.849432	0.845075	0.84151	0.843962	0.837668	0.860405	0.688228	0.625722
Thr	ACG	0.821189	0.846621	0.815621	0.842015	0.833357	0.817534	0.837007	0.592682	0.588761	0.625148	0.588729	0.58922	0.596041	0.429015	0.442301	0.426106	0.439895	0.435372	0.427105	0.437279	0.309636	0.307587	0.326597	0.30757	0.307827	0.31139	0.79786	0.82257	0.79245	0.818095	0.809683	0.79431	0.813229	0.575846	0.572036	0.607389	0.572004	0.572481	0.579108	1.40324	1.4467	1.39372	1.43883	1.42403	1.39699	1.43027	1.01277	1.00607
Thr	ACU	1.16957	1.18057	1.19479	1.15369	1.16393	1.15699	1.18663	1.21861	1.25911	1.26326	1.26221	1.26961	1.26249	2.24232	2.26342	2.29069	2.21188	2.23152	2.21821	2.27504	2.33636	2.41399	2.42196	2.41994	2.43413	2.42048	1.01031	1.01981	1.0321	0.996589	1.00544	0.999442	1.02505	1.05268	1.08765	1.09124	1.09033	1.09673	1.09058	1.0075	1.01698	1.02923	0.993824	1.00265	0.996669	1.02221	1.04976	1.08464
Val	GUA	1.81936	1.79937	1.84318	1.86647	1.78246	1.78876	1.76541	2.01377	1.99885	2.00601	2.00434	1.97239	1.99358	1.61985	1.60205	1.64105	1.66179	1.587	1.59261	1.57181	1.79294	1.77966	1.78603	1.78454	1.7561	1.77497	1.53362	1.51676	1.55369	1.57333	1.50251	1.50782	1.48814	1.69749	1.68491	1.69095	1.68954	1.66261	1.68047	1.58678	1.56934	1.60755	1.62786	1.5546	1.56009	1.53972	1.75633	1.74332
Val	GUC	0.502427	0.472941	0.48431	0.496222	0.471474	0.471503	0.478371	0.393478	0.404761	0.392009	0.404738	0.396365	0.409181	0.42438	0.399475	0.409078	0.419139	0.398236	0.39826	0.404061	0.332356	0.341886	0.331115	0.341867	0.334794	0.345619	0.544696	0.512729	0.525055	0.537968	0.511139	0.511171	0.518616	0.426581	0.438813	0.424988	0.438789	0.429711	0.443606	0.580028	0.545988	0.559113	0.572864	0.544295	0.544328	0.552257	0.454252	0.467277
Val	GUG	0.403682	0.462484	0.445186	0.434414	0.442232	0.449335	0.444168	0.402578	0.345658	0.355536	0.35204	0.352333	0.348917	0.274365	0.314331	0.302574	0.295253	0.300566	0.305394	0.301883	0.273616	0.234929	0.241643	0.239267	0.239466	0.237144	0.651059	0.745896	0.717997	0.700624	0.713232	0.724689	0.716356	0.64928	0.557479	0.57341	0.567771	0.568244	0.562734	0.420494	0.481745	0.463727	0.452507	0.46065	0.468049	0.462667	0.419345	0.360054
Val	GUU	0.850352	0.827696	0.837028	0.819545	0.841057	0.838854	0.824358	0.80583	0.846542	0.839035	0.844455	0.845159	0.846683	1.25463	1.22121	1.23498	1.20918	1.24092	1.23767	1.21628	1.18895	1.24901	1.23794	1.24593	1.24697	1.24922	1.04928	1.02133	1.03284	1.01127	1.03781	1.03509	1.01721	0.994345	1.04458	1.03532	1.04201	1.04287	1.04475	0.864225	0.8412	0.850684	0.832915	0.854779	0.85254	0.837808	0.818977	0.860353
Trp	UGG	1.56588	1.54423	1.53293	1.5327	1.52091	1.52592	1.5078	1.50961	1.57182	1.5775	1.57173	1.5775	1.57208	1.2896	1.27178	1.26247	1.26228	1.25257	1.2567	1.24177	1.24326	1.2945	1.29918	1.29443	1.29918	1.29471	1.88347	1.85744	1.84384	1.84357	1.82938	1.83541	1.81361	1.81579	1.89062	1.89745	1.89051	1.89745	1.89093	1.60376	1.58159	1.57001	1.56978	1.5577	1.56284	1.54427	1.54613	1.60984
Tyr	UAC	0.609685	0.593909	0.609583	0.579826	0.59026	0.594768	0.592845	0.52474	0.412623	0.400798	0.4126	0.425089	0.412691	0.68942	0.671581	0.689305	0.655656	0.667455	0.672552	0.670378	0.593366	0.466586	0.453215	0.46656	0.480683	0.466664	0.566477	0.551819	0.566382	0.538733	0.548428	0.552617	0.55083	0.487551	0.38338	0.372394	0.383359	0.394963	0.383444	0.6211	0.605029	0.620996	0.590682	0.601311	0.605904	0.603945	0.534564	0.420348
Tyr	UAU	1.70452	1.703	1.72521	1.69034	1.71656	1.71247	1.68614	1.84689	1.83765	1.85428	1.84515	1.83909	1.84176	1.51234	1.51099	1.53069	1.49975	1.52302	1.51939	1.49603	1.63866	1.63046	1.64522	1.63711	1.63173	1.6341	1.32809	1.32691	1.34421	1.31704	1.33747	1.33428	1.31377	1.43902	1.43183	1.44478	1.43766	1.43294	1.43502	1.40461	1.40336	1.42166	1.39292	1.41453	1.41116	1.38946	1.52193	1.51432
Ter	UAA	1.88429	1.90202	1.77094	1.78658	1.81873	1.81884	1.76146	1.50136	1.46904	1.47018	1.52772	1.52899	1.52806	0.875643	0.88388	0.822966	0.830234	0.845175	0.845227	0.818559	0.69769	0.682672	0.683203	0.709939	0.710531	0.710097	1.68413	1.69998	1.58282	1.5968	1.62554	1.62563	1.57435	1.34188	1.31299	1.31401	1.36544	1.36657	1.36574	1.65589	1.67147	1.55628	1.57002	1.59827	1.59837	1.54794	1.31937	1.29097
Ter	UAG	0.225001	0.365011	0.365998	0.457143	0.349027	0.349048	0.467407	0.620568	0.736748	0.737322	0.631463	0.63199	0.631604	0.440836	0.715152	0.717086	0.895662	0.683835	0.683877	0.915773	1.21586	1.44348	1.44461	1.2372	1.23823	1.23748	0.234348	0.380174	0.381203	0.476134	0.363526	0.363549	0.486825	0.646348	0.767355	0.767952	0.657696	0.658245	0.657842	0.239002	0.387724	0.388773	0.485589	0.370745	0.370768	0.496492	0.659184	0.782593
Ter	UGA	0.356549	0.330523	0.497126	0.362206	0.368724	0.368747	0.423245	0.421451	0.428874	0.429208	0.42885	0.429208	0.428945	0.377968	0.350379	0.52699	0.383965	0.390875	0.390899	0.448671	0.446769	0.454638	0.454992	0.454613	0.454992	0.454714	0.610876	0.566286	0.851727	0.620569	0.631736	0.631775	0.725146	0.722073	0.734791	0.735363	0.73475	0.735363	0.734913	0.421033	0.3903	0.587034	0.427713	0.43541	0.435437	0.499791	0.497673	0.506438
[truncated: 4 more columns]
